# Supplementary material for: Breeding Potential for Increasing Carbon Sequestration via Rhizomatous Grain Sorghum
Source: Plants (Basel). 2025 Feb 26;14(5):713. doi: 10.3390/plants14050713 (PMC11902033; doi:10.3390/plants14050713)
Supplement: Supplementary file 1 [file plants-14-00713-s001.zip]

Archive with 1 entries (1 files):
- plants-3486983-supplementary.pdf
